# Supplementary material for: Assessing Phenotypic and Genotypic Resistance to Flumethrin in Varroa destructor Populations in Muğla, Türkiye
Source: Insects. 2025 May 22;16(6):548. doi: 10.3390/insects16060548 (PMC12193500; doi:10.3390/insects16060548)
Supplement: Supplementary file 1 [file insects-16-00548-s001.zip]

Archive with 1 entries (1 files):
- insects-3557405-supplementary.pdf
